# Supplementary material for: Aujeszky’s Disease in a Grey Wolf (Canis lupus) in Poland
Source: Viruses. 2026 Apr 8;18(4):449. doi: 10.3390/v18040449 (PMC13119678; doi:10.3390/v18040449)
Supplement: Supplementary file 1 [file viruses-18-00449-s001.zip]

Archive with 1 entries (1 files):
- viruses-4228052-supplementary.mp4
